# Supplementary material for: Optimizing the Comet Assay-Based In Vitro DNA Repair Assay for Placental Tissue: A Pilot Study with Pre-Eclamptic Patients
Source: Int J Mol Sci. 2023 Dec 22;25(1):187. doi: 10.3390/ijms25010187 (PMC10779140; doi:10.3390/ijms25010187)
Supplement: Supplementary file 1 [file ijms-25-00187-s001.zip]

Archive with 1 entries (1 files):
- ijms-2744069-supplementary.pdf
